# Supplementary material for: Experimental study of transcranial pulsed current stimulation on relieving athlete’s mental fatigue
Source: Front Psychol. 2022 Oct 25;13:957582. doi: 10.3389/fpsyg.2022.957582 (PMC9641144; doi:10.3389/fpsyg.2022.957582)
Supplement: Supplementary file 1 [file Table_1.XLSX]

## Sheet: 12.6数据
编号姓名	闪光融合频率							编号姓名	反应时									编号姓名	注意力						PANAS																							RPE
	第一次	第二次	第三次	第四次	平均值				第一个	第二个	第三个	第四个	第五个	错误次数	平均值				在靶时间	出靶次数	开始时间	备注			编号/题号	1	2	3	4	5	6	7	8	9	10	11	12	13	14	15	16	17	18	正	负			编号	等级
1	42.3	28.9	32.2	41.8	36.3	36.3		1	0.4413	0.3625	0.5771	0.2074	0.5716	1	0.43198			1	13.11	41	07:48:00				1	3	3	1	1	4	3	1	1	3	3	1	1	4	5	1	1	4	1	32	9			1	1
2	41.1	42.1	40.8	44.4	42.1	42.1		2	0.2782	0.2012	0.3429	0.2382	0.2061	1	0.25332			2	15.78	29	07:56:00				2	2	2	1	1	1	1	1	1	1	1	1	1	1	1	1	1	1	1	11	9			2	2
3	35.1	38.1	40.5	36.9	37.65	37.65		3	0.4057	0.3156	0.5733	0.3595	0.3895	0	0.40872			3	15.23	47	08:05:00				3	4	4	1	1	4	5	2	2	4	3	1	1	5	3	1	1	4	1	36	11			3	1
4	38	32.5	32	37	34.875	34.875		4	0.2402	0.1968	0.2373	0.2472	0.2795	0	0.2402			4	14.03	43	07:58:00				4	5	5	1	1	5	5	1	1	5	4	1	1	5	5	2	1	5	1	44	10			4	2
5	36.1	44.8	44.3	36.5	40.425	40.425		5	0.4563	0.3007	0.5389	0.4206	0.5836	1	0.46002			5	16.74	36	08:29:00				5	5	5	1	1	5	5	1	1	3	5	1	1	5	5	2	1	4	1	42	10			5	7
11	41.3	37.3	40.6	42.9	40.525	40.525		11	0.4445	0.3809	0.421	0.3274	0.6489	0	0.44454			11	13.05	48	07:40:00				11	4	4	1	1	5	4	1	1	4	3	1	1	5	2	1	1	3	1	34	9			11	6
12	40.4	34.8	37.1	40.1	38.1	38.1		12	0.3468	0.305	0.3757	0.2208	0.4913	1	0.34792			12	14.88	42	07:54:00				12	3	2	1	1	3	2	2	2	3	3	2	1	2	2	2	1	1	1	21	13			12	6
13	38.3	43	40.8	40.4	40.625	40.625		13	0.3939	0.429	0.4071	0.3844	0.355	0	0.39388			13	14.33	41	07:51:00				13	4	4	2	1	4	4	1	1	3	3	1	1	4	4	1	1	2	1	32	10			13	5
14	45.4	39.7	41.9	40	41.75	41.75		14	0.3763	0.3369	0.2065	0.4944	0.3166	1	0.34614			14	11.44	37	07:42:00				14	2	4	2	2	3	4	3	3	4	3	2	2	4	4	2	2	4	2	32	20			14	4
15	39.7	37.5	36	41.3	38.625	38.625		15	0.3369	0.7227	0.1843	0.2271	0.1759	0	0.32938			15	16.06	41	08:24:00				15	3	3	1	1	3	3	1	1	2	3	1	1	3	2	1	1	2	1	24	9			15	2
21	40.2	26.2	31.9	41.8	35.025	35.025		21	0.342	0.2282	0.5468	0.2931	0.4085	4	0.36372			21	13.48	50	07:53:00				21	4	4	1	1	4	4	1	1	4	3	1	2	4	1	2	2	4	2	32	13			21	6
22	43.6	41.4	44.4	42.4	42.95	42.95		22	0.387	0.294	0.5369	0.4204	0.4207	3	0.4118			22	15.8	45	08:12:00				22	3	3	1	1	3	4	1	3	2	3	1	1	2	1	1	1	3	1	24	11			22	7
23	41	41.6	44.4	40.5	41.875	41.875		23	0.3718	0.3775	0.3326	0.383	0.394	0	0.37178			23	14.57	50	08:20:00				23	4	4	1	1	5	5	2	2	5	5	2	2	4	5	2	1	5	1	42	14			23	6
24	36.5	43.1	45.1	39.6	41.075	41.075		24	0.2744	0.3852	0.2759	0.1803	0.4845	1	0.32006			24	14.56	49	07:50:00				24	4	4	1	1	4	3	1	1	3	4	1	1	4	3	1	1	3	1	32	9			24	3
25	36.7	26	27.2	38.4	32.075	32.075		25	0.2517	0.3117	0.36	0.1843	0.1509	0	0.25172			25	11.25	34	08:08:00				25	4	3	1	1	4	4	1	2	4	3	1	1	5	3	1	1	4	1	34	10			25	7
31	42.3	45.9	44	46.2	44.6	44.6		31	0.7103	0.3761	1.1454	0.7173	0.7932	3	0.74846			31	12.97	40	08:01:00				31	1	1	1	1	1	1	1	1	1	1	1	1	5	1	1	1	5	1	17	9			31	6
32	41.1	41.3	43.5	43.2	42.275	42.275		32	0.3882	0.3028	0.5269	0.3893	0.3336	0	0.38816			32	13.02	41	08:20:00				32	5	4	1	1	5	4	1	2	4	3	2	1	5	2	1	1	4	1	36	11			32	7
33	39.8	35.1	32.5	39.2	36.65	36.65		33	0.3462	0.3925	0.3025	0.5405	0.181	0	0.35254			33	11.34	43	08:18:00				33	4	4	1	1	5	4	1	1	3	3	1	1	5	3	1	1	4	1	35	9			33	0
34	38.9	42.9	46.2	42.6	42.65	42.65		34	0.3675	0.3328	0.2731	0.387	0.4771	0	0.3675			34	15.49	43	08:03:00				34	4	4	2	2	4	4	3	2	4	3	2	2	4	3	1	1	4	1	34	16			34	5
35	44.2	39.9	42.6	42.3	42.25	42.25		35	0.3195	0.3818	0.3095	0.1721	0.4307	4	0.32272			35	15.23	47	07:44:00				35	4	3	2	2	5	5	2	2	2	3	2	2	4	3	2	1	3	1	32	16			35	5
41	41.4	43	36.4	43.9	42.1	42.1		41	0.4485	0.3733	0.4232	0.3949	0.3989		0.40776			41	14.35	49					41	3	4	1	1	4	4	1	1	2	2	1	1	1	3	1	1	1	1	24	9			41	1
42	44.6	38.5	38.1	41.2	41.6	41.6		42	0.129	0.31	0.277	0.1732	0.3417		0.24618			42	15.68	46					42	4	4	1	1	4	5	1	1	2	3	1	1	3	2	1	1	2	1	29	9			42	3
43	43.4	33.2	39.1	41.5	40.3	40.3		43	0.18	0.3192	0.4966	0.1458	0.4443		0.31718			43	16.9	32					43	2	4	1	1	5	4	1	1	2	3	1	1	3	2	1	1	1	1	26	9			43	8
44	36.6	34.3	36.7	42.7	38.575	38.575		44	0.4713	0.4896	0.471	0.2937	0.5486		0.45484			44	12.75	32					44	5	4	1	1	2	4	1	1	1	3	1	1	2	2	1	1	1	1	24	9			44	5
45	44.1	36.2	43.2	36	40.875	40.875		45	0.5195	0.2515	0.4154	0.4177	0.2949		0.3798			45	14.77	47					45	5	3	1	1	1	4	1	1	4	3	1	1	2	3	2	1	3	1	28	10			45	6
51	35.7	40.4	41.6	41.2	40.725	40.725		51	0.2147	0.3681	0.4242	0.1685	0.3826		0.31162			51	12.59	44					51	5	4	2	2	4	5	3	2	3	2	2	2	3	3	3	2	4	1	33	19			51	1
52	37.6	40.1	43.3	37.3	40.575	40.575		52	0.3227	0.1678	0.6024	0.203	0.6101		0.3812			52	12.99	48					52	5	4	2	2	4	5	2	2	5	2	2	2	5	4	2	1	4	1	38	16			52	2
53	42.4	42.3	41.2	44.8	43.675	43.675		53	0.265	0.2852	0.507	0.155	0.0845		0.25934			53	11.23	45					53	2	5	1	2	4	3	2	2	5	3	2	1	3	4	1	1	4	2	33	14			53	2
54	39.7	31.7	40.1	39.3	38.7	38.7		54	0.5054	0.4933	0.3833	0.5892	0.2728		0.4488			54	14.54	42					54	3	5	1	1	4	3	1	1	4	5	1	2	5	4	1	2	4	2	37	12			54	2
55	40.3	44.6	37.5	35.6	40.5	40.5		55	0.3105	0.2266	0.2974	0.1944	0.3249		0.27076			55	16.03	37					55	4	4	1	2	4	4	1	1	4	4	1	1	5	5	1	1	5	2	39	11			55	4
6	43.1	42.1	38.3	41.7	41.3	41.3		6	0.2713	0.4862	0.286	0.307	0.2616	0	0.32242			6	13.44	42	07:44:00				6	2	3	1	1	2	2	1	1	2	2	1	1	2	2	1	1	1	1	18	9			6	1
7	38.2	40.2	37.1	36.8	38.075	38.075		7	0.395	0.2868	0.4965	0.3777	0.4201	3	0.39522			7	11.71	42	08:13:00				7	5	5	1	1	5	5	1	3	4	5	1	1	5	1	1	1	5	1	40	11			7	5
8	59.3	32.6	42.3	49.7	45.975	45.975		8	0.2302	0.2883	0.1299	0.2289	0.2693	2	0.22932			8	11.99	40	07:49:00				8	3	5	1	1	4	5	2	2	4	2	1	1	5	2	1	2	3	1	33	12			8	6
9	41.9	42.9	43.3	42.5	42.65	42.65		9	0.3402	0.2762	0.4381	0.3121	0.3605	1	0.34542			9	12.14	36	07:51:00				9	5	4	1	1	4	5	1	1	2	5	1	1	4	4	1	1	4	1	37	9			9	1
10	38.8	42.1	50.1	42.5	43.375	43.375		10	0.304	0.2686	0.4011	0.3709	0.2016	8	0.30924			10	16.11	42	08:19:00				10	3	4	1	1	4	3	2	2	3	4	1	1	5	5	2	1	4	2	35	13			10	7
16	38.9	38.1	37	40.7	38.675	38.675		16	0.3477	0.3859	0.3692	0.3029	0.3176	0	0.34466			16	14.75	40	07:39:00				16	4	4	1	1	4	4	2	1	3	5	1	1	4	4	1	1	4	1	36	10			16	6
17	41.5	40.5	42.7	42	41.675	41.675		17	0.2309	0.2409	0.324	0.2031	0.1577	0	0.23132			17	15.35	47	08:14:00				17	4	3	2	2	4	4	1	1	2	3	2	2	4	3	2	1	3	1	30	14			17	6
18	42.1	39.8	41.2	38.7	40.45	40.45		18	0.3175	0.1683	0.2859	0.4693	0.3272	0	0.31364			18	11.81	38	08:25:00				18	3	4	1	1	2	2	1	2	1	2	1	1	3	2	1	1	2	1	21	10			18	4
19	57.9	40.8	42.5	45	46.55	46.55		19	0.3056	0.1961	0.3164	0.2869	0.4576	3	0.31252			19	12.63	29	07:34:00				19	5	5	1	2	5	4	2	2	4	4	1	1	4	4	2	1	4	1	39	13			19	0
20	40.5	40.6	39.6	37.3	39.5	39.5		20	0.2622	0.1939	0.3973	0.2281	0.2295	0	0.2622			20	17.12	35	07:47:00				20	4	3	1	1	4	4	2	2	2	5	1	1	4	3	1	1	4	1	33	11			20	7
26	41	40.2	39.4	39	39.9	39.9		26	0.5737	0.4125	0.7347	0.4892	0.6797	1	0.57796			26	13.72	48	08:16:00				26	4	4	1	1	5	5	1	1	3	5	2	2	5	5	3	1	5	1	41	13			26	0
27	35.6	39.6	41.4	38.2	38.7	38.7		27	0.3535	0.2556	0.6127	0.3373	0.2565	1	0.36312			27	14.4	38	07:52:00				27	5	5	1	2	4	4	1	2	3	4	1	2	4	3	2	1	4	2	36	14			27	6
28	39.1	33.2	30.6	39.4	35.575	35.575		28	0.9313	0.5148	1.2259	1.0385	0.9462	0	0.93134			28	13.86	42	07:59:00				28	4	3	1	1	4	3	2	1	1	1	1	1	4	1	1	1	3	1	24	10			28	4
29	40.7	41.9	42.9	38.1	40.9	40.9		29	0.3915	0.37	0.3993	0.4222	0.3703	1	0.39066			29	15.77	43	07:45:00				29	5	4	1	1	4	4	1	2	3	4	1	1	4	4	1	1	5	1	37	10			29	5
30	41.7	42.6	38.9	43.2	41.6	41.6		30	0.5292	0.4139	0.6678	0.4835	0.5514	0	0.52916			30	15.55	44	08:00:00				30	5	5	1	1	5	5	1	1	4	4	2	2	5	5	3	1	5	1	43	13			30	1
36	45.8	48.5	47.4	43.4	46.275	46.275		36	0.3063	0.2021	未显示	0.3757	0.3411	5	0.3063			36	14.53	49	07:49:00				36	3	3	1	1	2	3	1	2	1	1	1	1	1	1	1	1	1	1	16	10			36	3
37	44.9	42	42.8	46.8	44.125	44.125		37	0.3374	0.28	0.3444	0.3298	0.3907	0	0.33646			37	12.26	33	08:02:00				37	5	5	2	2	4	3	1	1	2	3	1	1	4	3	1	1	1	1	30	11			37	5
38	41.7	42.6	43.3	39	41.65	41.65		38	0.2734	0.3475	0.2716	0.1848	0.2705	0	0.26956			38	14.36	43	08:07:00				38	4	3	1	1	3	3	1	2	2	4	2	2	3	3	2	1	4	2	29	14			38	5
39	42	41.4	41.9	41.5	41.7	41.7		39	0.3134	0.2729	0.3226	0.4182	0.2608	1	0.31758			39	15.11	49	08:22:00				39	3	3	1	2	3	3	2	1	2	4	2	1	4	3	1	1	3	1	28	12			39	5
40	39.6	35.2	35.3	39.9	37.5	37.5		40	0.3975	0.2818	0.5484	0.3035	0.5451	3	0.41526			40	14.97	44	08:17:00				40	5	4	1	2	4	4	2	2	2	2	2	2	4	3	2	1	4	2	32	16			40	6
46	40.8	39.8	42.9	43.9	40.85	40.85		46	0.1744	0.3178	0.2213	0.5589	0.4756		0.3496			46	12.71	42					46	4	3	1	1	3	5	2	2	2	4	1	1	3	3	2	1	3	1	30	12			46	5
47	43.3	34.9	37.3	40.9	38.1	38.1		47	0.392	0.1889	0.5346	0.3923	0.3832		0.3782			47	13.83	33					47	5	2	1	1	3	5	2	2	3	4	2	1	3	3	2	1	3	1	31	13			47	5
48	36.8	34.2	39.2	38.1	36.075	36.075		48	0.1815	0.2258	0.4029	0.3139	0.5512		0.33506			48	15.51	51					48	3	3	1	2	4	2	3	2	2	1	1	2	3	3	3	1	3	1	24	16			48	2
49	43.3	43.7	43.9	45.7	43.15	43.15		49	0.4038	0.1292	0.453	0.8338	0.0219		0.36834			49	13.35	36					49	4	3	1	1	4	3	1	3	2	5	2	1	3	2	3	1	4	1	30	14			49	2
50	41.1	43	45.2	41.1	41.6	41.6		50	0.1763	0.2814	0.5459	0.2804	0.4988		0.35656			50	14.79	36					50	3	2	1	1	5	2	1	2	1	5	1	1	3	3	2	1	4	1	28	11			50	0
56	38.4	41	33.4	38.8	36.9	36.9		56	0.5198	0.2487	0.2213	0.5589	0.4756		0.40486			56	13.9	46					56	4	3	2	1	5	3	1	1	2	4	1	2	5	3	2	2	5	1	34	13			56	4
57	48.8	42.8	36.6	40.6	41.2	41.2		57	0.3987	0.4488	0.5346	0.3923	0.3832		0.43152			57	11.97	37					57	4	3	1	1	5	3	1	2	2	2	1	1	5	5	2	2	3	1	32	12			57	2
58	43.4	42.5	38.5	37.3	39.425	39.425		58	0.2332	0.1378	0.4029	0.3139	0.5512		0.3278			58	12.89	48					58	3	5	1	1	5	4	1	2	2	3	1	2	5	4	1	1	4	1	35	11			58	2
59	43.9	35	39.3	44.5	39.675	39.675		59	0.489	0.2938	0.453	0.8338	0.0219		0.4183			59	13.97	30					59	4	5	1	1	2	4	1	2	3	3	1	2	5	1	1	1	4	1	31	11			59	5
60	45.9	40.8	50.2	40.3	43.3	43.3		60	0.3187	0.1625	0.5459	0.2804	0.4988		0.36126			60	15.82	52					60	5	4	1	1	3	4	2	2	4	3	2	2	5	2	2	1	5	1	35	14			60	5

## Sheet: 12.13数据
编号姓名	闪光融合频率							编号姓名	反应时								编号姓名	注意力					PANAS																					RPE					运动员训练状态检测量表
	第一次	第二次	第三次	第四次	平均值				第一个	第二个	第三个	第四个	第五个	错误次数	平均值			在靶时间	出靶次数	开始时间	备注		编号/题号	1	2	3	4	5	6	7	8	9	10	11	12	13	14	15	16	17	18	正	负	编号	等级				编号/题号
1	43.6	36.1	36.2	42.8	39.675			1	0.4831	0.4544	0.6577	0.3806	0.4395		0.48306		1	12.65	37				1	4	5	1	1	4	4	1	1	4	5	1	1	4	5	1	1	4	1	39	9	1	4				1
2	37.7	35.3	35.1	36.2	36.075			2	0.3976	0.3236	0.4715	0.2613	0.4339		0.37758		2	13.7	44				2	2	2	1	1	3	3	1	1	3	4	1	1	4	3	1	1	5	1	29	9	2	5				2
3	35.4	34.2	33.1	34.1	34.2			3	0.4425	0.3925	0.3925	0.5235	0.3917		0.42854		3	13.03	38				3	4	4	1	1	4	4	1	1	5	4	1	1	4	5	1	1	5	1	39	9	3	3				3
4	35.3	34.5	36.8	37	35.9			4	0.3198	0.3465	0.3261	0.2311	0.3755		0.3198		4	13.15	50				4	5	5	1	1	5	4	1	1	5	4	1	1	4	5	2	1	5	1	42	10	4	4				4
5	38.1	36.9	37.5	38.7	37.8			5	0.4974	0.6586	0.4503	0.4894	0.6456		0.54826		5	11.43	44				5	3	3	1	1	3	3	2	2	3	4	1	1	3	3	3	1	3	1	28	13	5	9				5
11	42.8	34.6	35.3	40.2	38.225			11	0.4091	0.4031	0.4376	0.4482	0.3475		0.4091		11	13.26	51				11	2	2	1	1	2	3	1	1	3	4	1	1	3	5	1	1	3	1	27	9	11	3				11
12	44.7	43.4	43.5	48.1	44.925			12	0.5355	0.5754	0.4612	0.4923	0.5984		0.53256		12	11.44	48				12	3	3	1	1	3	3	1	1	3	4	1	1	4	4	1	1	3	1	30	9	12	7				12
13	36.7	35.1	34.4	36.6	35.7			13	0.3418	0.3594	0.3761	0.3587	0.2728		0.34176		13	11.06	39				13	3	2	1	1	3	4	1	1	3	4	1	1	3	3	1	1	4	1	29	9	13	5				13
14	37.6	36.9	38.9	36.7	37.525			14	0.384	0.3769	0.3945	0.3741	0.3905		0.384		14	13.33	53				14	3	3	1	2	3	3	2	2	3	4	2	2	3	2	2	2	3	2	27	17	14	4				14
15	37.6	36.4	36.9	38.5	37.35			15	0.3624	0.4083	0.3496	0.1828	0.4324		0.3471		15	15.6	48				15	3	3	1	1	2	3	1	1	2	4	1	1	2	3	1	1	3	1	25	9	15	4				15
21	40.6	40.4	42.6	42.7	41.575			21	0.3692	0.3677	0.3151	0.3694	0.4249		0.36926		21	15.26	44				21	4	3	1	1	3	2	1	1	4	4	1	1	3	3	1	1	3	1	29	9	21	5				21
22	39.6	40.7	39.5	40.3	40.025			22	0.4135	0.3853	0.5069	0.3344	0.4648		0.42098		22	8.82	37				22	2	3	1	1	3	3	1	1	3	4	1	1	3	5	1	1	3	1	29	9	22	4				22
23	39.9	38.7	39.7	40.6	39.725			23	0.4102	0.478	0.3276	0.301	0.5416		0.41168		23	10.36	33				23	5	4	1	1	4	4	1	1	4	5	1	1	5	4	1	1	4	1	39	9	23	7				23
24	38.8	36.9	37.5	38	37.8			24	0.3727	0.4526	0.3747	0.2483	0.4151		0.37268		24	10.76	53				24	3	3	1	1	3	3	1	1	3	4	1	1	3	3	1	1	3	1	28	9	24	4				24
25	34.5	33.1	33.2	34	33.7			25	0.3511	0.4117	0.3304	0.31	0.3436		0.34936		25	11.71	39				25	4	5	1	1	5	5	1	1	5	4	1	1	5	2	1	1	3	1	38	9	25	7				25
31	37.5	35.4	35.6	37.6	36.525			31	0.4686	0.5132	0.5958	0.4273	0.3383		0.46864		31	7.15	33				31	4	3	1	1	3	3	1	1	4	4	1	1	2	3	1	1	3	1	29	9	31	4				31
32	44.1	42.3	31.5	42.4	40.075			32	0.458	0.4799	0.619	0.313	0.4111		0.4562		32	14.83	46				32	5	5	1	1	5	5	1	1	5	5	1	1	5	5	1	1	5	1	45	9	32	8				32
33	46.6	39.7	38.4	40.3	41.25			33	0.3811	0.3496	0.5658	0.2423	0.3606		0.37988		33	13.8	45				33	4	4	1	1	4	4	1	1	4	4	1	1	4	4	1	1	4	1	36	9	33	4				33
34	44.2	42.8	42.2	42.8	43			34	0.4891	0.4185	0.5705	0.4713	0.4913		0.48814		34	13.05	50				34	4	4	1	1	4	4	1	1	4	4	1	1	4	4	1	1	4	1	36	9	34	5				34
35	35.6	34.8	35.2	35.1	35.175			35	0.3061	0.3504	0.358	0.2689	0.2501	2	0.3067		35	15.46	47				35	5	5	1	1	5	5	1	1	5	5	1	1	5	5	1	1	5	1	45	9	35	5				35
41	43.1	34.9	43.7	33.2	38.725			41	0.5442	0.2489	0.4905	0.2731	0.3541		0.38216		41	14	44				41	3	2	1	1	3	2	1	1	2	4	1	1	3	3	1	1	3	1	25	9	41	5				41
42	38.4	33.9	43.2	41.3	39.2			42	0.4965	0.2248	0.3357	0.413	0.5578		0.40556		42	11.6	44				42	3	5	1	1	3	3	1	1	3	4	1	1	3	3	1	1	3	1	30	9	42	4				42
43	40.4	40.5	32.6	33.2	36.675			43	0.4642	0.7199	0.2764	0.3106	0.4066		0.43554		43	10.92	48				43	5	5	1	1	4	3	1	1	3	4	1	1	3	3	1	1	2	1	32	9	43	7				43
44	33.4	39.9	37.6	33	35.975			44	0.3393	0.6634	0.2918	0.3544	0.2435		0.37848		44	12.26	47				44	5	4	1	1	4	3	1	1	4	4	1	1	5	3	1	1	4	1	36	9	44	6				44
45	34.8	35.6	35.1	44.2	37.425			45	0.695	0.4361	0.2881	0.2458	0.3651		0.40602		45	14.2	39				45	5	4	1	1	3	5	1	1	4	4	1	1	5	3	1	1	4	1	37	9	45	4				45
51	44.5	42.6	33.2	41.1	40.35			51	0.4313	0.3117	0.3693	0.4124	0.3297		0.37088		51	13.36	38				51	2	3	1	2	4	4	1	1	3	4	1	1	4	2	1	1	4	1	30	10	51	4				51
52	41.1	37.2	31	37.3	36.65			52	0.2865	0.5689	0.337	0.3587	0.4589		0.402		52	10.49	46				52	1	2	1	1	4	4	1	1	3	4	1	1	4	1	3	1	5	1	28	11	52	6				52
53	38.9	34.9	36.8	42.3	38.225			53	0.4396	0.785	0.4287	0.4386	0.3535		0.48908		53	10.86	40				53	3	3	1	1	5	4	1	1	3	4	1	1	3	4	1	1	3	1	32	9	53	4				53
54	34.6	33.1	32.7	37.6	34.5			54	0.3777	0.4559	0.604	0.3072	0.5814		0.46524		54	12.22	41				54	4	3	1	1	5	4	1	1	3	4	1	1	3	4	4	1	3	1	33	12	54	5				54
55	38.1	38.8	38.4	46.3	40.4			55	0.3055	0.3929	0.4043	0.4707	0.2395		0.36258		55	10.23	45				55	4	5	1	1	3	5	1	1	4	4	1	1	3	4	1	1	4	1	36	9	55	5				55
6	37.3	37	37.1	38.5	37.475			6	0.393	0.3537	0.4327	0.3669	0.4188		0.39302		6	12.59	44				6	1	1	1	1	2	1	1	1	2	1	2	1	3	3	1	1	1	1	15	10	6	6				6
7	33.7	34.3	34.3	35.2	34.375			7	0.4752	0.3879	0.5811	0.3569	0.5572		0.47166		7	8.74	39				7	3	5	1	1	5	4	1	1	5	5	2	1	3	3	1	1	5	1	38	10	7	8				7
8	39.7	38.4	38.3	40.9	39.325			8	0.4477	0.4504	0.3733	0.4569	0.5071		0.44708		8	10.99	35				8	1	2	2	3	3	1	2	2	2	2	3	2	2	2	3	3	2	3	17	23	8	7				8
9	41.1	40.5	40.5	40.7	40.7			9	0.4709	0.511	0.5883	0.3861	0.4211		0.47548		9	10.18	40				9	2	3	1	1	4	2	1	1	3	4	2	1	3	2	1	1	4	1	27	10	9	6				9
10	39.3	39.5	39.8	38.2	39.2			10	0.5633	0.6097	0.5113	0.4483	0.6954		0.5656		10	10.87	40				10	3	4	3	3	4	2	2	2	3	3	3	2	3	4	2	2	4	2	30	21	10	8				10
16	37.7	34.7	38.7	37.6	37.175			16	0.4188	0.3753	0.6258	0.3333	0.3409		0.41882		16	9.46	58				16	3	4	1	1	4	3	1	1	4	5	2	1	3	2	1	1	4	1	32	10	16	6				16
17	42.5	42.2	41.8	42.6	42.275			17	0.3727	0.4348	0.3999	0.2832	0.3853		0.37518		17	11.25	49				17	3	3	1	1	3	2	1	1	3	3	2	1	2	2	1	1	3	1	24	10	17	7				17
18	38.3	37.5	37.4	39.1	38.075			18	0.815	1.2663	0.7088	0.7	0.5851		0.81504		18	11.8	28				18	2	3	1	1	3	1	1	2	1	1	2	3	1	1	1	1	1	1	14	13	18	6				18
19	47.6	23.8	18.9	44.1	33.6			19	0.4313	0.4411	0.4431	0.4589	0.382		0.43128		19	11.09	44				19	3	4	1	1	4	3	1	1	4	4	2	1	3	4	1	1	4	1	33	10	19	6				19
20	37.5	37.4	36.7	37.1	37.175			20	0.3822	0.3128	0.5211	0.3592	0.3358		0.38222		20	13.5	54				20	3	5	1	1	5	4	1	1	4	4	2	1	3	2	1	1	5	1	35	10	20	8				20
26	33	32.7	33.1	35.7	33.625			26	0.4977	0.492	0.4579	0.5877	0.4697		0.501		26	11.31	51				26	4	5	1	1	5	4	1	1	5	5	2	1	1	3	5	1	5	1	37	14	26	6				26
27	40.9	41.3	41.2	42.3	41.425			27	0.4598	0.5574	0.5117	0.4138	0.3564		0.45982		27	13.79	42				27	4	4	1	1	4	3	1	2	4	4	2	1	3	3	1	1	4	1	33	11	27	5				27
28	37.5	37.3	37	38.1	37.475			28	0.6795	0.6852	0.8917	0.5415	0.5996		0.6795		28	7.21	37				28	3	3	1	1	3	1	1	1	1	3	2	1	3	1	1	1	1	1	19	10	28	6				28
29	33.8	34	34.1	34.6	34.125			29	0.7133	1.1239	0.4501	0.5907	0.6884		0.71328		29	13.04	48				29	3	4	1	1	4	3	1	1	4	4	2	1	3	4	1	1	4	1	33	10	29	7				29
30	36.4	34.7	35.2	35.6	35.475			30	0.3923	0.4349	0.3872	0.3804	0.3668		0.39232		30	6.32	36				30	4	5	1	1	5	4	1	1	5	5	2	1	4	2	3	1	5	1	39	12	30	6				30
36	36.7	35.9	35.5	36.5	36.15			36	0.391	0.471	0.3707	0.3362	0.386		0.39098		36	13.72	47				36	2	1	1	1	1	1	1	1	1	1	2	1	1	1	1	1	1	1	10	10	36	7				36
37	40.5	39.9	40.9	41.1	40.6			37	0.3979	0.432	0.318	0.4268	0.4161		0.39816		37	12.5	40				37	2	1	1	2	1	1	2	1	1	1	2	1	1	1	1	2	1	1	10	13	37	6				37
38	40.9	37.9	36.1	38.3	38.3			38	0.4519	0.4822	0.5299	0.3036	0.4917		0.45186		38	11.43	51				38	3	3	1	1	3	3	2	1	4	4	2	1	3	3	2	2	4	1	30	13	38	6				38
39	37.6	37.7	37.5	38.8	37.9			39	0.4825	0.4661	0.5567	0.4641	0.4459		0.48306		39	10.45	46				39	3	4	1	1	4	3	1	1	4	4	3	1	3	3	1	1	4	1	32	11	39	5				39
40	33.5	32.9	32.4	33.6	33.1			40	0.4228	0.4639	0.3942	0.443	0.3862		0.42202		40	13.7	49				40	2	4	1	1	3	1	1	1	2	2	2	1	1	1	1	1	1	1	17	10	40	7				40
46	34.3	32	36.1	38.4	35.2			46	0.5059	0.549	0.6867	0.316	0.3735		0.48622		46	12.95	44				46	2	4	1	2	2	4	1	1	4	3	2	1	3	3	1	1	4	1	29	11	46	6				46
47	38.6	30.7	36.2	41.5	36.75			47	0.6911	0.6647	0.7891	0.5011	0.316		0.5924		47	11.88	44				47	2	3	1	2	2	1	1	1	5	5	2	1	3	4	1	1	3	1	28	11	47	6				47
48	39.9	36.8	32.7	38.8	37.05			48	0.6554	0.6213	0.4855	0.3974	0.5739		0.5467		48	9.82	42				48	2	3	1	2	2	1	1	1	5	5	2	1	3	4	1	1	3	1	28	11	48	6				48
49	31.8	32.5	38	40.2	35.625			49	0.326	0.5387	0.5529	0.2884	0.3955		0.4203		49	12.83	44				49	2	3	1	2	4	1	1	1	1	2	2	1	1	1	1	1	5	1	20	11	49	5				49
50	36	37.8	33.5	33	35.075			50	0.407	0.3663	0.6061	0.5104	0.3385		0.44566		50	6.47	51				50	2	1	1	2	4	1	1	1	1	2	2	2	3	1	1	3	5	1	20	14	50	5				50
56	30.3	31.8	39.9	33	33.75			56	0.444	0.4903	0.406	0.3716	0.4835		0.43908		56	11.13	40				56	1	1	1	2	1	1	1	1	2	2	2	1	1	1	1	1	1	1	11	11	56	6				56
57	40.7	34.2	37.2	38.5	37.65			57	0.4952	0.3892	0.6097	0.5677	0.28		0.46836		57	13.87	42				57	3	5	1	3	3	4	1	1	4	3	3	1	3	5	1	1	4	3	34	15	57	6				57
58	34	38.5	32.6	32.4	34.375			58	0.3892	0.3348	0.4915	0.3425	0.5469		0.42098		58	13.45	42				58	3	4	1	2	4	3	1	1	4	5	2	1	3	5	1	1	4	1	35	11	58	7				58
59	37.5	31.4	32	34.1	33.75			59	0.3611	0.6937	0.6315	0.421	0.6456		0.55058		59	8.51	43				59	3	4	1	2	5	3	1	1	5	5	2	1	3	5	1	1	5	1	38	11	59	7				59
60	35.9	33.6	34.5	30.3	33.575			60	0.5458	0.3571	0.3286	0.4151	0.6697		0.46326		60	8.94	44				60	2	4	1	1	5	2	2	2	5	1	2	1	2	5	1	1	5	1	31	12	60	8				60
[truncated: 11 more columns]

## Sheet: Sheet3
指标	实验组						对照组				T	P		指标	实验组					对照组				T	P
	干预前	干预后	T		P		干预前	干预后	T	P					干预前	干预后	T	P		干预前	干预后	T	P
CFF	40.00±2.85	38.15±2.63	2.799	0.009 **			40.88±2.83	36.68±2.57	6.619	0**				CFF	40.00±2.85	38.15±2.63	2.799	0.009 **		40.88±2.83	36.68±2.57	6.619	0**	2.186	0.033#
RT	0.71±0.12	0.61±0.07	4.099	0.001**			0.755±0.17	0.633±0.12	3.274	0.004**				RT	0.37±0.10	0.41±0.06	-2.51	0.018*		0.37±0.13	0.48±0.10	-4.438	0**	-3.38	0.001##
在靶时长	11.49±2.20	14.11±1.62	-4.245	0**			11.20±2.09	14.08±1.58	-5.316	0**				在靶时长	14.14±1.64	12.33±1.96	3.774	0.001*		14.01±1.46	11.13±2.18	5.701	0**	2.254	0.028#
（注意力）
脱靶次数	43.95±6.30	42.35±5.50	0.867	0.397			41.90±7.25	39.20±5.29	1.509	0.148				脱靶次数	42.30±5.69	43.70±5.47	-0.925	0.362		41.17±6.10	43.80±6.09	-1.746	0.091	-0.067	0.947
（注意力）

## Sheet: Figure 2A
		before			after
		RPE			RPE
		编号	等级		编号	等级
		1	1		1	4
		2	2		2	5
		3	1		3	3
		4	2		4	4
		5	7		5	9
		11	6		11	3
		12	6		12	7
		13	5		13	5
		14	4		14	4
		15	2		15	4
		21	6		21	5
		22	7		22	4
		23	6		23	7
		24	3		24	4
		25	7		25	7
		31	6		31	4
		32	7		32	8
		33	0		33	4
		34	5		34	5
		35	5		35	5
		41	1		41	5
		42	3		42	4
		43	8		43	7
		44	5		44	6
		45	6		45	4
		51	1		51	4
		52	2		52	6
		53	2		53	4
		54	2		54	5
		55	4		55	5
		6	1		6	6
		7	5		7	8
		8	6		8	7
		9	1		9	6
		10	7		10	8
		16	6		16	6
		17	6		17	7
		18	4		18	6
		19	0		19	6
		20	7		20	8
		26	0		26	6
		27	6		27	5
		28	4		28	6
		29	5		29	7
		30	1		30	6
		36	3		36	7
		37	5		37	6
		38	5		38	6
		39	5		39	5
		40	6		40	7
		46	5		46	6
		47	5		47	6
		48	2		48	6
		49	2		49	5
		50	0		50	5
		56	4		56	6
		57	2		57	6
		58	2		58	7
		59	5		59	7
		60	5		60	8

## Sheet: Figure 2B
Before	运动员训练状态检测量表													After	运动员训练状态检测量表
编号/题号	1	2	3	4	5	6	7	8	9	10		1.2.3.4.7		编号/题号	1	2	3	4	5	6	7	8	9	10
1	0	0	0	0	0	0	0	0	0	0		0		1	2	2	2	2	0	0	2	0	0	0	10
2	2	2	2	1	1	2	1	3	0	0		8		2	2	1	2	2	1	1	1	1	1	1	8
3	2	2	2	1	1	2	1	2	0	0		8		3	2	2	1	1	1	1	1	1	0	0	7
4	0	0	0	0	0	0	0	0	0	0		0		4	2	1	1	2	0	0	2	1	0	0	8
5	2	4	4	3	3	3	1	3	0	0		14		5	2	2	3	2	2	2	2	2	2	3	11
11	2	2	2	1	0	2	1	4	1	0		8		11	1	1	2	1	0	0	2	1	0	0	7
12	1	1	1	0	1	1	0	4	0	0		3		12	1	2	2	2	2	2	2	4	0	1	9
13	1	1	2	2	3	1	2	4	1	1		8		13	2	2	2	2	2	1	1	1	2	2	9
14	3	3	2	2	2	3	3	3	2	2		13		14	2	2	2	2	2	2	2	2	2	2	10
15	0	4	2	3	1	1	0	0	0	0		9		15	2	3	3	3	2	2	1	3	3	2	12
21	0	3	3	0	0	0	0	0	0	0		6		21	1	1	2	1	0	0	2	1	0	0	7
22	5	0	0	0	2	2	5	2	0	0		10		22	2	1	2	1	0	0	1	0	0	0	7
23	2	1	1	1	0	0	0	0	0	0		5		23	2	1	1	2	1	1	1	1	0	0	7
24	0	0	0	1	0	0	0	0	0	0		1		24	1	1	1	2	0	0	2	0	0	0	7
25	1	1	1	0	0	0	0	1	0	0		3		25	1	2	2	1	1	1	1	0	0	0	7
31	0	3	1	3	0	0	0	3	0	0		7		31	1	3	3	1	0	0	1	0	0	0	9
32	4	4	3	2	1	2	1	3	0	0		14		32	1	1	2	2	1	1	1	1	1	0	7
33	0	0	0	0	0	0	0	0	0	0		0		33	2	1	1	1	0	0	2	0	0	0	7
34	3	3	4	3	0	1	1	3	2	0		14		34	3	2	2	2	2	2	2	2	2	2	11
35	2	2	2	1	1	1	1	1	0	0		8		35	1	2	2	2	0	1	1	0	0	0	8
41	0	1	1	0	0	1	1	0	1	0		3		41	1	1	2	2	0	0	2	0	0	0	8
42	0	1	1	2	0	1	1	0	0	0		5		42	1	1	1	2	0	2	2	1	1	2	7
43	0	3	1	2	0	2	3	0	0	0		9		43	1	1	2	2	0	2	1	1	2	1	7
44	0	3	3	3	0	3	2	0	0	0		11		44	2	1	2	3	0	2	1	1	3	0	9
45	1	2	4	3	0	5	5	2	0	0		15		45	1	1	1	2	1	2	2	3	1	0	7
51	4	3	2	0	5	3	0	5	0	0		9		51	1	2	2	0	1	0	1	0	1	0	6
52	3	4	1	0	2	0	0	4	0	0		8		52	2	3	1	1	0	0	1	2	0	0	8
53	0	4	1	0	3	0	1	1	0	1		6		53	2	1	2	2	0	0	1	1	0	2	8
54	0	4	2	0	0	0	1	3	3	2		7		54	1	1	2	1	0	1	1	2	0	1	6
55	0	0	2	0	1	0	1	3	4	1		3		55	1	1	2	1	0	1	2	1	0	3	7
6	1	0	0	0	0	0	0	0	0	0		1		6	2	2	0	2	0	1	2	1	0	0	8
7	0	0	0	0	0	0	0	0	0	0		0		7	0	0	2	2	0	0	2	0	0	0	6
8	2	2	3	5	3	4	5	5	4	2		17		8	2	2	2	2	3	2	2	3	3	3	10
9	1	1	1	1	1	1	0	0	1	0		4		9	2	0	2	2	1	1	2	1	1	0	8
10	2	4	3	4	1	3	3	1	0	1		16		10	2	2	2	2	1	1	2	1	1	1	10
16	0	0	1	1	0	0	0	2	0	0		2		16	2	1	2	2	0	0	2	1	0	0	9
17	3	2	2	1	0	1	1	4	0	2		9		17	2	2	3	1	0	1	3	3	0	1	11
18	2	1	1	1	2	0	1	1	0	0		6		18	1	1	1	2	1	1	2	1	1	1	7
19	0	0	0	1	0	1	0	0	0	0		1		19	3	2	2	2	0	0	2	0	0	0	11
20	0	0	0	0	0	0	0	0	0	0		0		20	1	2	2	2	1	2	1	1	0	1	8
26	2	4	3	3	5	5	4	5	3	5		16		26	1	2	1	3	1	2	2	1	0	1	9
27	0	0	0	0	0	0	0	0	0	0		0		27	3	1	2	2	0	0	2	0	0	0	10
28	1	2	2	1	1	1	1	1	2	1		7		28	1	2	2	2	1	0	2	0	0	0	9
29	0	1	1	2	1	1	0	3	0	0		4		29	2	1	1	2	0	0	2	1	0	0	8
30	0	0	1	0	1	0	1	0	0	1		2		30	2	2	2	2	0	0	2	1	1	1	10
36	1	0	0	0	0	0	1	0	0	0		2		36	2	2	2	1	1	2	2	1	1	1	9
37	3	2	2	3	1	1	1	3	0	0		11		37	2	2	1	2	1	1	1	2	1	1	8
38	4	3	1	4	5	4	5	4	1	1		17		38	1	0	2	3	3	1	2	3	2	3	8
39	1	2	2	2	0	0	0	1	0	0		7		39	2	2	1	2	2	2	2	0	0	2	9
40	5	4	4	2	3	3	4	2	1	2		19		40	2	1	2	2	2	3	3	2	1	0	10
46	1	0	0	4	1	4	4	3	0	0		9		46	1	2	2	2	1	3	2	0	0	1	9
47	2	0	0	5	1	2	1	3	0	0		8		47	2	2	2	2	1	0	2	3	1	1	10
48	2	0	0	1	1	1	0	2	0	0		3		48	1	2	2	2	1	0	2	2	2	0	9
49	2	0	2	1	2	1	0	1	0	0		5		49	2	3	2	2	1	0	2	0	0	0	11
50	5	1	2	1	3	1	0	1	0	0		9		50	0	0	2	2	1	0	3	0	1	2	7
56	2	0	3	1	1	0	5	0	5	3		11		56	2	2	2	2	0	1	2	1	0	1	10
57	2	0	4	1	0	0	0	0	0	2		7		57	2	0	1	2	2	1	2	1	0	0	7
58	1	2	0	1	0	0	0	0	0	0		4		58	0	2	3	2	2	1	2	0	0	0	9
59	1	2	0	2	0	1	0	4	0	0		5		59	2	2	1	3	2	1	2	0	0	0	10
60	3	2	0	3	1	0	0	4	1	0		8		60	2	0	1	3	3	1	2	0	0	0	8

## Sheet: Figure 2C-D
	before																			Figure 2C	Figure 2D		after																			Figure 2C	Figure 2D
	编号/题号	1	2	3	4	5	6	7	8	9	10	11	12	13	14	15	16	17	18	正	负		编号/题号	1	2	3	4	5	6	7	8	9	10	11	12	13	14	15	16	17	18	正	负
	1	3	3	1	1	4	3	1	1	3	3	1	1	4	5	1	1	4	1	32	9		1	4	5	1	1	4	4	1	1	4	5	1	1	4	5	1	1	4	1	39	9
	2	2	2	1	1	1	1	1	1	1	1	1	1	1	1	1	1	1	1	11	9		2	2	2	1	1	3	3	1	1	3	4	1	1	4	3	1	1	5	1	29	9
	3	4	4	1	1	4	5	2	2	4	3	1	1	5	3	1	1	4	1	36	11		3	4	4	1	1	4	4	1	1	5	4	1	1	4	5	1	1	5	1	39	9
	4	5	5	1	1	5	5	1	1	5	4	1	1	5	5	2	1	5	1	44	10		4	5	5	1	1	5	4	1	1	5	4	1	1	4	5	2	1	5	1	42	10
	5	5	5	1	1	5	5	1	1	3	5	1	1	5	5	2	1	4	1	42	10		5	3	3	1	1	3	3	2	2	3	4	1	1	3	3	3	1	3	1	28	13
	11	4	4	1	1	5	4	1	1	4	3	1	1	5	2	1	1	3	1	34	9		11	2	2	1	1	2	3	1	1	3	4	1	1	3	5	1	1	3	1	27	9
	12	3	2	1	1	3	2	2	2	3	3	2	1	2	2	2	1	1	1	21	13		12	3	3	1	1	3	3	1	1	3	4	1	1	4	4	1	1	3	1	30	9
	13	4	4	2	1	4	4	1	1	3	3	1	1	4	4	1	1	2	1	32	10		13	3	2	1	1	3	4	1	1	3	4	1	1	3	3	1	1	4	1	29	9
	14	2	4	2	2	3	4	3	3	4	3	2	2	4	4	2	2	4	2	32	20		14	3	3	1	2	3	3	2	2	3	4	2	2	3	2	2	2	3	2	27	17
	15	3	3	1	1	3	3	1	1	2	3	1	1	3	2	1	1	2	1	24	9		15	3	3	1	1	2	3	1	1	2	4	1	1	2	3	1	1	3	1	25	9
	21	4	4	1	1	4	4	1	1	4	3	1	2	4	1	2	2	4	2	32	13		21	4	3	1	1	3	2	1	1	4	4	1	1	3	3	1	1	3	1	29	9
	22	3	3	1	1	3	4	1	3	2	3	1	1	2	1	1	1	3	1	24	11		22	2	3	1	1	3	3	1	1	3	4	1	1	3	5	1	1	3	1	29	9
	23	4	4	1	1	5	5	2	2	5	5	2	2	4	5	2	1	5	1	42	14		23	5	4	1	1	4	4	1	1	4	5	1	1	5	4	1	1	4	1	39	9
	24	4	4	1	1	4	3	1	1	3	4	1	1	4	3	1	1	3	1	32	9		24	3	3	1	1	3	3	1	1	3	4	1	1	3	3	1	1	3	1	28	9
	25	4	3	1	1	4	4	1	2	4	3	1	1	5	3	1	1	4	1	34	10		25	4	5	1	1	5	5	1	1	5	4	1	1	5	2	1	1	3	1	38	9
	31	1	1	1	1	1	1	1	1	1	1	1	1	5	1	1	1	5	1	17	9		31	4	3	1	1	3	3	1	1	4	4	1	1	2	3	1	1	3	1	29	9
	32	5	4	1	1	5	4	1	2	4	3	2	1	5	2	1	1	4	1	36	11		32	5	5	1	1	5	5	1	1	5	5	1	1	5	5	1	1	5	1	45	9
	33	4	4	1	1	5	4	1	1	3	3	1	1	5	3	1	1	4	1	35	9		33	4	4	1	1	4	4	1	1	4	4	1	1	4	4	1	1	4	1	36	9
	34	4	4	2	2	4	4	3	2	4	3	2	2	4	3	1	1	4	1	34	16		34	4	4	1	1	4	4	1	1	4	4	1	1	4	4	1	1	4	1	36	9
	35	4	3	2	2	5	5	2	2	2	3	2	2	4	3	2	1	3	1	32	16		35	5	5	1	1	5	5	1	1	5	5	1	1	5	5	1	1	5	1	45	9
	41	3	4	1	1	4	4	1	1	2	2	1	1	1	3	1	1	1	1	24	9		41	3	2	1	1	3	2	1	1	2	4	1	1	3	3	1	1	3	1	25	9
	42	4	4	1	1	4	5	1	1	2	3	1	1	3	2	1	1	2	1	29	9		42	3	5	1	1	3	3	1	1	3	4	1	1	3	3	1	1	3	1	30	9
	43	2	4	1	1	5	4	1	1	2	3	1	1	3	2	1	1	1	1	26	9		43	5	5	1	1	4	3	1	1	3	4	1	1	3	3	1	1	2	1	32	9
	44	5	4	1	1	2	4	1	1	1	3	1	1	2	2	1	1	1	1	24	9		44	5	4	1	1	4	3	1	1	4	4	1	1	5	3	1	1	4	1	36	9
	45	5	3	1	1	1	4	1	1	4	3	1	1	2	3	2	1	3	1	28	10		45	5	4	1	1	3	5	1	1	4	4	1	1	5	3	1	1	4	1	37	9
	51	5	4	2	2	4	5	3	2	3	2	2	2	3	3	3	2	4	1	33	19		51	2	3	1	2	4	4	1	1	3	4	1	1	4	2	1	1	4	1	30	10
	52	5	4	2	2	4	5	2	2	5	2	2	2	5	4	2	1	4	1	38	16		52	1	2	1	1	4	4	1	1	3	4	1	1	4	1	3	1	5	1	28	11
	53	2	5	1	2	4	3	2	2	5	3	2	1	3	4	1	1	4	2	33	14		53	3	3	1	1	5	4	1	1	3	4	1	1	3	4	1	1	3	1	32	9
	54	3	5	1	1	4	3	1	1	4	5	1	2	5	4	1	2	4	2	37	12		54	4	3	1	1	5	4	1	1	3	4	1	1	3	4	4	1	3	1	33	12
	55	4	4	1	2	4	4	1	1	4	4	1	1	5	5	1	1	5	2	39	11		55	4	5	1	1	3	5	1	1	4	4	1	1	3	4	1	1	4	1	36	9
	6	2	3	1	1	2	2	1	1	2	2	1	1	2	2	1	1	1	1	18	9		6	1	1	1	1	2	1	1	1	2	1	2	1	3	3	1	1	1	1	15	10
	7	5	5	1	1	5	5	1	3	4	5	1	1	5	1	1	1	5	1	40	11		7	3	5	1	1	5	4	1	1	5	5	2	1	3	3	1	1	5	1	38	10
	8	3	5	1	1	4	5	2	2	4	2	1	1	5	2	1	2	3	1	33	12		8	1	2	2	3	3	1	2	2	2	2	3	2	2	2	3	3	2	3	17	23
	9	5	4	1	1	4	5	1	1	2	5	1	1	4	4	1	1	4	1	37	9		9	2	3	1	1	4	2	1	1	3	4	2	1	3	2	1	1	4	1	27	10
	10	3	4	1	1	4	3	2	2	3	4	1	1	5	5	2	1	4	2	35	13		10	3	4	3	3	4	2	2	2	3	3	3	2	3	4	2	2	4	2	30	21
	16	4	4	1	1	4	4	2	1	3	5	1	1	4	4	1	1	4	1	36	10		16	3	4	1	1	4	3	1	1	4	5	2	1	3	2	1	1	4	1	32	10
	17	4	3	2	2	4	4	1	1	2	3	2	2	4	3	2	1	3	1	30	14		17	3	3	1	1	3	2	1	1	3	3	2	1	2	2	1	1	3	1	24	10
	18	3	4	1	1	2	2	1	2	1	2	1	1	3	2	1	1	2	1	21	10		18	2	3	1	1	3	1	1	2	1	1	2	3	1	1	1	1	1	1	14	13
	19	5	5	1	2	5	4	2	2	4	4	1	1	4	4	2	1	4	1	39	13		19	3	4	1	1	4	3	1	1	4	4	2	1	3	4	1	1	4	1	33	10
	20	4	3	1	1	4	4	2	2	2	5	1	1	4	3	1	1	4	1	33	11		20	3	5	1	1	5	4	1	1	4	4	2	1	3	2	1	1	5	1	35	10
	26	4	4	1	1	5	5	1	1	3	5	2	2	5	5	3	1	5	1	41	13		26	4	5	1	1	5	4	1	1	5	5	2	1	1	3	5	1	5	1	37	14
	27	5	5	1	2	4	4	1	2	3	4	1	2	4	3	2	1	4	2	36	14		27	4	4	1	1	4	3	1	2	4	4	2	1	3	3	1	1	4	1	33	11
	28	4	3	1	1	4	3	2	1	1	1	1	1	4	1	1	1	3	1	24	10		28	3	3	1	1	3	1	1	1	1	3	2	1	3	1	1	1	1	1	19	10
	29	5	4	1	1	4	4	1	2	3	4	1	1	4	4	1	1	5	1	37	10		29	3	4	1	1	4	3	1	1	4	4	2	1	3	4	1	1	4	1	33	10
	30	5	5	1	1	5	5	1	1	4	4	2	2	5	5	3	1	5	1	43	13		30	4	5	1	1	5	4	1	1	5	5	2	1	4	2	3	1	5	1	39	12
	36	3	3	1	1	2	3	1	2	1	1	1	1	1	1	1	1	1	1	16	10		36	2	1	1	1	1	1	1	1	1	1	2	1	1	1	1	1	1	1	10	10
	37	5	5	2	2	4	3	1	1	2	3	1	1	4	3	1	1	1	1	30	11		37	2	1	1	2	1	1	2	1	1	1	2	1	1	1	1	2	1	1	10	13
	38	4	3	1	1	3	3	1	2	2	4	2	2	3	3	2	1	4	2	29	14		38	3	3	1	1	3	3	2	1	4	4	2	1	3	3	2	2	4	1	30	13
	39	3	3	1	2	3	3	2	1	2	4	2	1	4	3	1	1	3	1	28	12		39	3	4	1	1	4	3	1	1	4	4	3	1	3	3	1	1	4	1	32	11
	40	5	4	1	2	4	4	2	2	2	2	2	2	4	3	2	1	4	2	32	16		40	2	4	1	1	3	1	1	1	2	2	2	1	1	1	1	1	1	1	17	10
	46	4	3	1	1	3	5	2	2	2	4	1	1	3	3	2	1	3	1	30	12		46	2	4	1	2	2	4	1	1	4	3	2	1	3	3	1	1	4	1	29	11
	47	5	2	1	1	3	5	2	2	3	4	2	1	3	3	2	1	3	1	31	13		47	2	3	1	2	2	1	1	1	5	5	2	1	3	4	1	1	3	1	28	11
	48	3	3	1	2	4	2	3	2	2	1	1	2	3	3	3	1	3	1	24	16		48	2	3	1	2	2	1	1	1	5	5	2	1	3	4	1	1	3	1	28	11
	49	4	3	1	1	4	3	1	3	2	5	2	1	3	2	3	1	4	1	30	14		49	2	3	1	2	4	1	1	1	1	2	2	1	1	1	1	1	5	1	20	11
	50	3	2	1	1	5	2	1	2	1	5	1	1	3	3	2	1	4	1	28	11		50	2	1	1	2	4	1	1	1	1	2	2	2	3	1	1	3	5	1	20	14
	56	4	3	2	1	5	3	1	1	2	4	1	2	5	3	2	2	5	1	34	13		56	1	1	1	2	1	1	1	1	2	2	2	1	1	1	1	1	1	1	11	11
	57	4	3	1	1	5	3	1	2	2	2	1	1	5	5	2	2	3	1	32	12		57	3	5	1	3	3	4	1	1	4	3	3	1	3	5	1	1	4	3	34	15
	58	3	5	1	1	5	4	1	2	2	3	1	2	5	4	1	1	4	1	35	11		58	3	4	1	2	4	3	1	1	4	5	2	1	3	5	1	1	4	1	35	11
	59	4	5	1	1	2	4	1	2	3	3	1	2	5	1	1	1	4	1	31	11		59	3	4	1	2	5	3	1	1	5	5	2	1	3	5	1	1	5	1	38	11
	60	5	4	1	1	3	4	2	2	4	3	2	2	5	2	2	1	5	1	35	14		60	2	4	1	1	5	2	2	2	5	1	2	1	2	5	1	1	5	1	31	12

## Sheet: Figure 3A
before								after
编号姓名	闪光融合频率							编号姓名	闪光融合频率
	第一次	第二次	第三次	第四次	平均值				第一次	第二次	第三次	第四次	平均值
1	42.3	28.9	32.2	41.8	36.3	36.3		1	43.6	36.1	36.2	42.8	39.675
2	41.1	42.1	40.8	44.4	42.1	42.1		2	37.7	35.3	35.1	36.2	36.075
3	35.1	38.1	40.5	36.9	37.65	37.65		3	35.4	34.2	33.1	34.1	34.2
4	38	32.5	32	37	34.875	34.875		4	35.3	34.5	36.8	37	35.9
5	36.1	44.8	44.3	36.5	40.425	40.425		5	38.1	36.9	37.5	38.7	37.8
11	41.3	37.3	40.6	42.9	40.525	40.525		11	42.8	34.6	35.3	40.2	38.225
12	40.4	34.8	37.1	40.1	38.1	38.1		12	44.7	43.4	43.5	48.1	44.925
13	38.3	43	40.8	40.4	40.625	40.625		13	36.7	35.1	34.4	36.6	35.7
14	45.4	39.7	41.9	40	41.75	41.75		14	37.6	36.9	38.9	36.7	37.525
15	39.7	37.5	36	41.3	38.625	38.625		15	37.6	36.4	36.9	38.5	37.35
21	40.2	26.2	31.9	41.8	35.025	35.025		21	40.6	40.4	42.6	42.7	41.575
22	43.6	41.4	44.4	42.4	42.95	42.95		22	39.6	40.7	39.5	40.3	40.025
23	41	41.6	44.4	40.5	41.875	41.875		23	39.9	38.7	39.7	40.6	39.725
24	36.5	43.1	45.1	39.6	41.075	41.075		24	38.8	36.9	37.5	38	37.8
25	36.7	26	27.2	38.4	32.075	32.075		25	34.5	33.1	33.2	34	33.7
31	42.3	45.9	44	46.2	44.6	44.6		31	37.5	35.4	35.6	37.6	36.525
32	41.1	41.3	43.5	43.2	42.275	42.275		32	44.1	42.3	31.5	42.4	40.075
33	39.8	35.1	32.5	39.2	36.65	36.65		33	46.6	39.7	38.4	40.3	41.25
34	38.9	42.9	46.2	42.6	42.65	42.65		34	44.2	42.8	42.2	42.8	43
35	44.2	39.9	42.6	42.3	42.25	42.25		35	35.6	34.8	35.2	35.1	35.175
41	41.4	43	36.4	43.9	42.1	42.1		41	43.1	34.9	43.7	33.2	38.725
42	44.6	38.5	38.1	41.2	41.6	41.6		42	38.4	33.9	43.2	41.3	39.2
43	43.4	33.2	39.1	41.5	40.3	40.3		43	40.4	40.5	32.6	33.2	36.675
44	36.6	34.3	36.7	42.7	38.575	38.575		44	33.4	39.9	37.6	33	35.975
45	44.1	36.2	43.2	36	40.875	40.875		45	34.8	35.6	35.1	44.2	37.425
51	35.7	40.4	41.6	41.2	40.725	40.725		51	44.5	42.6	33.2	41.1	40.35
52	37.6	40.1	43.3	37.3	40.575	40.575		52	41.1	37.2	31	37.3	36.65
53	42.4	42.3	41.2	44.8	43.675	43.675		53	38.9	34.9	36.8	42.3	38.225
54	39.7	31.7	40.1	39.3	38.7	38.7		54	34.6	33.1	32.7	37.6	34.5
55	40.3	44.6	37.5	35.6	40.5	40.5		55	38.1	38.8	38.4	46.3	40.4
6	43.1	42.1	38.3	41.7	41.3	41.3		6	37.3	37	37.1	38.5	37.475
7	38.2	40.2	37.1	36.8	38.075	38.075		7	33.7	34.3	34.3	35.2	34.375
8	59.3	32.6	42.3	49.7	45.975	45.975		8	39.7	38.4	38.3	40.9	39.325
9	41.9	42.9	43.3	42.5	42.65	42.65		9	41.1	40.5	40.5	40.7	40.7
10	38.8	42.1	50.1	42.5	43.375	43.375		10	39.3	39.5	39.8	38.2	39.2
16	38.9	38.1	37	40.7	38.675	38.675		16	37.7	34.7	38.7	37.6	37.175
17	41.5	40.5	42.7	42	41.675	41.675		17	42.5	42.2	41.8	42.6	42.275
18	42.1	39.8	41.2	38.7	40.45	40.45		18	38.3	37.5	37.4	39.1	38.075
19	57.9	40.8	42.5	45	46.55	46.55		19	47.6	23.8	18.9	44.1	33.6
20	40.5	40.6	39.6	37.3	39.5	39.5		20	37.5	37.4	36.7	37.1	37.175
26	41	40.2	39.4	39	39.9	39.9		26	33	32.7	33.1	35.7	33.625
27	35.6	39.6	41.4	38.2	38.7	38.7		27	40.9	41.3	41.2	42.3	41.425
28	39.1	33.2	30.6	39.4	35.575	35.575		28	37.5	37.3	37	38.1	37.475
29	40.7	41.9	42.9	38.1	40.9	40.9		29	33.8	34	34.1	34.6	34.125
30	41.7	42.6	38.9	43.2	41.6	41.6		30	36.4	34.7	35.2	35.6	35.475
36	45.8	48.5	47.4	43.4	46.275	46.275		36	36.7	35.9	35.5	36.5	36.15
37	44.9	42	42.8	46.8	44.125	44.125		37	40.5	39.9	40.9	41.1	40.6
38	41.7	42.6	43.3	39	41.65	41.65		38	40.9	37.9	36.1	38.3	38.3
39	42	41.4	41.9	41.5	41.7	41.7		39	37.6	37.7	37.5	38.8	37.9
40	39.6	35.2	35.3	39.9	37.5	37.5		40	33.5	32.9	32.4	33.6	33.1
46	40.8	39.8	42.9	43.9	40.85	40.85		46	34.3	32	36.1	38.4	35.2
47	43.3	34.9	37.3	40.9	38.1	38.1		47	38.6	30.7	36.2	41.5	36.75
48	36.8	34.2	39.2	38.1	36.075	36.075		48	39.9	36.8	32.7	38.8	37.05
49	43.3	43.7	43.9	45.7	43.15	43.15		49	31.8	32.5	38	40.2	35.625
50	41.1	43	45.2	41.1	41.6	41.6		50	36	37.8	33.5	33	35.075
56	38.4	41	33.4	38.8	36.9	36.9		56	30.3	31.8	39.9	33	33.75
57	48.8	42.8	36.6	40.6	41.2	41.2		57	40.7	34.2	37.2	38.5	37.65
58	43.4	42.5	38.5	37.3	39.425	39.425		58	34	38.5	32.6	32.4	34.375
59	43.9	35	39.3	44.5	39.675	39.675		59	37.5	31.4	32	34.1	33.75
60	45.9	40.8	50.2	40.3	43.3	43.3		60	35.9	33.6	34.5	30.3	33.575

## Sheet: Figure 3B
before									after
编号姓名	反应时								编号姓名	反应时
	第一个	第二个	第三个	第四个	第五个	错误次数	平均值			第一个	第二个	第三个	第四个	第五个	错误次数	平均值
1	0.4413	0.3625	0.5771	0.2074	0.5716	1	0.43198		1	0.4831	0.4544	0.6577	0.3806	0.4395		0.48306
2	0.2782	0.2012	0.3429	0.2382	0.2061	1	0.25332		2	0.3976	0.3236	0.4715	0.2613	0.4339		0.37758
3	0.4057	0.3156	0.5733	0.3595	0.3895	0	0.40872		3	0.4425	0.3925	0.3925	0.5235	0.3917		0.42854
4	0.2402	0.1968	0.2373	0.2472	0.2795	0	0.2402		4	0.3198	0.3465	0.3261	0.2311	0.3755		0.3198
5	0.4563	0.3007	0.5389	0.4206	0.5836	1	0.46002		5	0.4974	0.6586	0.4503	0.4894	0.6456		0.54826
11	0.4445	0.3809	0.421	0.3274	0.6489	0	0.44454		11	0.4091	0.4031	0.4376	0.4482	0.3475		0.4091
12	0.3468	0.305	0.3757	0.2208	0.4913	1	0.34792		12	0.5355	0.5754	0.4612	0.4923	0.5984		0.53256
13	0.3939	0.429	0.4071	0.3844	0.355	0	0.39388		13	0.3418	0.3594	0.3761	0.3587	0.2728		0.34176
14	0.3763	0.3369	0.2065	0.4944	0.3166	1	0.34614		14	0.384	0.3769	0.3945	0.3741	0.3905		0.384
15	0.3369	0.7227	0.1843	0.2271	0.1759	0	0.32938		15	0.3624	0.4083	0.3496	0.1828	0.4324		0.3471
21	0.342	0.2282	0.5468	0.2931	0.4085	4	0.36372		21	0.3692	0.3677	0.3151	0.3694	0.4249		0.36926
22	0.387	0.294	0.5369	0.4204	0.4207	3	0.4118		22	0.4135	0.3853	0.5069	0.3344	0.4648		0.42098
23	0.3718	0.3775	0.3326	0.383	0.394	0	0.37178		23	0.4102	0.478	0.3276	0.301	0.5416		0.41168
24	0.2744	0.3852	0.2759	0.1803	0.4845	1	0.32006		24	0.3727	0.4526	0.3747	0.2483	0.4151		0.37268
25	0.2517	0.3117	0.36	0.1843	0.1509	0	0.25172		25	0.3511	0.4117	0.3304	0.31	0.3436		0.34936
31	0.7103	0.3761	1.1454	0.7173	0.7932	3	0.74846		31	0.4686	0.5132	0.5958	0.4273	0.3383		0.46864
32	0.3882	0.3028	0.5269	0.3893	0.3336	0	0.38816		32	0.458	0.4799	0.619	0.313	0.4111		0.4562
33	0.3462	0.3925	0.3025	0.5405	0.181	0	0.35254		33	0.3811	0.3496	0.5658	0.2423	0.3606		0.37988
34	0.3675	0.3328	0.2731	0.387	0.4771	0	0.3675		34	0.4891	0.4185	0.5705	0.4713	0.4913		0.48814
35	0.3195	0.3818	0.3095	0.1721	0.4307	4	0.32272		35	0.3061	0.3504	0.358	0.2689	0.2501	2	0.3067
41	0.4485	0.3733	0.4232	0.3949	0.3989		0.40776		41	0.5442	0.2489	0.4905	0.2731	0.3541		0.38216
42	0.129	0.31	0.277	0.1732	0.3417		0.24618		42	0.4965	0.2248	0.3357	0.413	0.5578		0.40556
43	0.18	0.3192	0.4966	0.1458	0.4443		0.31718		43	0.4642	0.7199	0.2764	0.3106	0.4066		0.43554
44	0.4713	0.4896	0.471	0.2937	0.5486		0.45484		44	0.3393	0.6634	0.2918	0.3544	0.2435		0.37848
45	0.5195	0.2515	0.4154	0.4177	0.2949		0.3798		45	0.695	0.4361	0.2881	0.2458	0.3651		0.40602
51	0.2147	0.3681	0.4242	0.1685	0.3826		0.31162		51	0.4313	0.3117	0.3693	0.4124	0.3297		0.37088
52	0.3227	0.1678	0.6024	0.203	0.6101		0.3812		52	0.2865	0.5689	0.337	0.3587	0.4589		0.402
53	0.265	0.2852	0.507	0.155	0.0845		0.25934		53	0.4396	0.785	0.4287	0.4386	0.3535		0.48908
54	0.5054	0.4933	0.3833	0.5892	0.2728		0.4488		54	0.3777	0.4559	0.604	0.3072	0.5814		0.46524
55	0.3105	0.2266	0.2974	0.1944	0.3249		0.27076		55	0.3055	0.3929	0.4043	0.4707	0.2395		0.36258
6	0.2713	0.4862	0.286	0.307	0.2616	0	0.32242		6	0.393	0.3537	0.4327	0.3669	0.4188		0.39302
7	0.395	0.2868	0.4965	0.3777	0.4201	3	0.39522		7	0.4752	0.3879	0.5811	0.3569	0.5572		0.47166
8	0.2302	0.2883	0.1299	0.2289	0.2693	2	0.22932		8	0.4477	0.4504	0.3733	0.4569	0.5071		0.44708
9	0.3402	0.2762	0.4381	0.3121	0.3605	1	0.34542		9	0.4709	0.511	0.5883	0.3861	0.4211		0.47548
10	0.304	0.2686	0.4011	0.3709	0.2016	8	0.30924		10	0.5633	0.6097	0.5113	0.4483	0.6954		0.5656
16	0.3477	0.3859	0.3692	0.3029	0.3176	0	0.34466		16	0.4188	0.3753	0.6258	0.3333	0.3409		0.41882
17	0.2309	0.2409	0.324	0.2031	0.1577	0	0.23132		17	0.3727	0.4348	0.3999	0.2832	0.3853		0.37518
18	0.3175	0.1683	0.2859	0.4693	0.3272	0	0.31364		18	0.815	1.2663	0.7088	0.7	0.5851		0.81504
19	0.3056	0.1961	0.3164	0.2869	0.4576	3	0.31252		19	0.4313	0.4411	0.4431	0.4589	0.382		0.43128
20	0.2622	0.1939	0.3973	0.2281	0.2295	0	0.2622		20	0.3822	0.3128	0.5211	0.3592	0.3358		0.38222
26	0.5737	0.4125	0.7347	0.4892	0.6797	1	0.57796		26	0.4977	0.492	0.4579	0.5877	0.4697		0.501
27	0.3535	0.2556	0.6127	0.3373	0.2565	1	0.36312		27	0.4598	0.5574	0.5117	0.4138	0.3564		0.45982
28	0.9313	0.5148	1.2259	1.0385	0.9462	0	0.93134		28	0.6795	0.6852	0.8917	0.5415	0.5996		0.6795
29	0.3915	0.37	0.3993	0.4222	0.3703	1	0.39066		29	0.7133	1.1239	0.4501	0.5907	0.6884		0.71328
30	0.5292	0.4139	0.6678	0.4835	0.5514	0	0.52916		30	0.3923	0.4349	0.3872	0.3804	0.3668		0.39232
36	0.3063	0.2021	未显示	0.3757	0.3411	5	0.3063		36	0.391	0.471	0.3707	0.3362	0.386		0.39098
37	0.3374	0.28	0.3444	0.3298	0.3907	0	0.33646		37	0.3979	0.432	0.318	0.4268	0.4161		0.39816
38	0.2734	0.3475	0.2716	0.1848	0.2705	0	0.26956		38	0.4519	0.4822	0.5299	0.3036	0.4917		0.45186
39	0.3134	0.2729	0.3226	0.4182	0.2608	1	0.31758		39	0.4825	0.4661	0.5567	0.4641	0.4459		0.48306
40	0.3975	0.2818	0.5484	0.3035	0.5451	3	0.41526		40	0.4228	0.4639	0.3942	0.443	0.3862		0.42202
46	0.1744	0.3178	0.2213	0.5589	0.4756		0.3496		46	0.5059	0.549	0.6867	0.316	0.3735		0.48622
47	0.392	0.1889	0.5346	0.3923	0.3832		0.3782		47	0.6911	0.6647	0.7891	0.5011	0.316		0.5924
48	0.1815	0.2258	0.4029	0.3139	0.5512		0.33506		48	0.6554	0.6213	0.4855	0.3974	0.5739		0.5467
49	0.4038	0.1292	0.453	0.8338	0.0219		0.36834		49	0.326	0.5387	0.5529	0.2884	0.3955		0.4203
50	0.1763	0.2814	0.5459	0.2804	0.4988		0.35656		50	0.407	0.3663	0.6061	0.5104	0.3385		0.44566
56	0.5198	0.2487	0.2213	0.5589	0.4756		0.40486		56	0.444	0.4903	0.406	0.3716	0.4835		0.43908
57	0.3987	0.4488	0.5346	0.3923	0.3832		0.43152		57	0.4952	0.3892	0.6097	0.5677	0.28		0.46836
58	0.2332	0.1378	0.4029	0.3139	0.5512		0.3278		58	0.3892	0.3348	0.4915	0.3425	0.5469		0.42098
59	0.489	0.2938	0.453	0.8338	0.0219		0.4183		59	0.3611	0.6937	0.6315	0.421	0.6456		0.55058
60	0.3187	0.1625	0.5459	0.2804	0.4988		0.36126		60	0.5458	0.3571	0.3286	0.4151	0.6697		0.46326

## Sheet: Figure 3C-D
before						after
编号姓名	Figure 3C	Figure 3D				编号姓名	Figure 3C	Figure 3D
	Target duration	Miss times	开始时间	备注			Target duration	Miss times	开始时间	备注
1	13.11	41	07:48:00			1	12.65	37
2	15.78	29	07:56:00			2	13.7	44
3	15.23	47	08:05:00			3	13.03	38
4	14.03	43	07:58:00			4	13.15	50
5	16.74	36	08:29:00			5	11.43	44
11	13.05	48	07:40:00			11	13.26	51
12	14.88	42	07:54:00			12	11.44	48
13	14.33	41	07:51:00			13	11.06	39
14	11.44	37	07:42:00			14	13.33	53
15	16.06	41	08:24:00			15	15.6	48
21	13.48	50	07:53:00			21	15.26	44
22	15.8	45	08:12:00			22	8.82	37
23	14.57	50	08:20:00			23	10.36	33
24	14.56	49	07:50:00			24	10.76	53
25	11.25	34	08:08:00			25	11.71	39
31	12.97	40	08:01:00			31	7.15	33
32	13.02	41	08:20:00			32	14.83	46
33	11.34	43	08:18:00			33	13.8	45
34	15.49	43	08:03:00			34	13.05	50
35	15.23	47	07:44:00			35	15.46	47
41	14.35	49				41	14	44
42	15.68	46				42	11.6	44
43	16.9	32				43	10.92	48
44	12.75	32				44	12.26	47
45	14.77	47				45	14.2	39
51	12.59	44				51	13.36	38
52	12.99	48				52	10.49	46
53	11.23	45				53	10.86	40
54	14.54	42				54	12.22	41
55	16.03	37				55	10.23	45
6	13.44	42	07:44:00			6	12.59	44
7	11.71	42	08:13:00			7	8.74	39
8	11.99	40	07:49:00			8	10.99	35
9	12.14	36	07:51:00			9	10.18	40
10	16.11	42	08:19:00			10	10.87	40
16	14.75	40	07:39:00			16	9.46	58
17	15.35	47	08:14:00			17	11.25	49
18	11.81	38	08:25:00			18	11.8	28
19	12.63	29	07:34:00			19	11.09	44
20	17.12	35	07:47:00			20	13.5	54
26	13.72	48	08:16:00			26	11.31	51
27	14.4	38	07:52:00			27	13.79	42
28	13.86	42	07:59:00			28	7.21	37
29	15.77	43	07:45:00			29	13.04	48
30	15.55	44	08:00:00			30	6.32	36
36	14.53	49	07:49:00			36	13.72	47
37	12.26	33	08:02:00			37	12.5	40
38	14.36	43	08:07:00			38	11.43	51
39	15.11	49	08:22:00			39	10.45	46
40	14.97	44	08:17:00			40	13.7	49
46	12.71	42				46	12.95	44
47	13.83	33				47	11.88	44
48	15.51	51				48	9.82	42
49	13.35	36				49	12.83	44
50	14.79	36				50	6.47	51
56	13.9	46				56	11.13	40
57	11.97	37				57	13.87	42
58	12.89	48				58	13.45	42
59	13.97	30				59	8.51	43
60	15.82	52				60	8.94	44
