# Supplementary material for: Experimental study of transcranial pulsed current stimulation on relieving athlete’s mental fatigue
Source: Front Psychol. 2022 Oct 25;13:957582. doi: 10.3389/fpsyg.2022.957582 (PMC9641144; doi:10.3389/fpsyg.2022.957582)
Supplement: Supplementary file 2 [file Table_2.XLS]

## Sheet: Sheet1
	编号	HbO2（12.6）	HbO2（12.13）	HHb（12.6）	HHb（12.13）	HbTot（12.6）	HbTot（12.13）	HbDiff（12.6）	HbDiff（12.13）
实验组	1	-0.17	-36.59	4.85	15.29	7.39	54.23	-2.32	20.17
	2	3.25	-7.14	2.41	0.8	5.65	8.3	0.84	5.97
	3	-4.83	-6.48	3.03	3.6	7.86	11.7	1.8	1.26
	4	-13.96	-18.82	4.99	2.34	22.39	21.2	5.52	16.43
	5	-2.59	-7.27	2.5	1.34	5.09	8.68	0.09	5.86
	11	-2.87	-7.06	2.63	4.72	5.5	11.79	0.24	2.34
	12	-5	-26.61	2.81	7.43	15.68	34.87	1.72	20.01
	13	-34.38	-8.93	11.09	2.69	45.47	12.08	23.29	6.7
	14	-7.39	-19.65	1.6	24.22	10.62	45.46	4.17	-2.98
	15	-1.96	-11.98	1.68	13.66	4.16	27.7	-0.24	0.38
	21	-10.24	-7.71	9.88	6.12	20.12	13.83	0.37	1.59
	22	-3.27	-7.56	2.5	2.39	8.17	9.94	1.98	5.17
	23	-5.03	-3.84	5.91	1.76	10.94	6.72	-0.88	2.49
	24	-15.1	6.24	4.03	-6.47	23.52	14.1	6.68	-1.11
	25	-4.19	-6.4	4.57	6.87	9.19	15.1	0.05	-2.3
	31	-26.47	-13.59	11.01	10.47	37.49	24.07	15.45	3.12
	32	-6.21	-25.88	7.28	-1.7	13.49	27.68	-1.07	24.09
	33	-6.61	7.21	4.33	4.78	11.47	15.84	2.81	4.7
	34	-8.46	-8.51	1.72	3.97	10.32	14.04	6.6	4.75
	35	2.37	-14.12	1.47	2.44	6.21	16.56	2.38	11.68
	41	-4.94	-6.5	2.96	3.71	7.9	11.72	1.98	1.28
	42	2.4	-12.71	1.59	2.72	6.27	15.43	2.43	9.99
	43	-5.82	-2.47	2.88	3.2	8.7	5.67	2.94	-0.73
	44	3.19	-7.32	2.22	3.62	5.41	12.42	0.96	2.21
	45	-14.18	-19.39	5.73	6.3	21.69	25.69	6.66	13.1
	51	-2.23	-11.78	1.58	8.75	4.06	22.62	0.39	5.11
	52	-2.64	-7.59	2.53	1.39	5.17	8.98	0.11	6.2
	53	-6.06	-7.28	4.32	5.12	10.95	14.94	2.32	4.53
	54	-8.46	-9.54	1.79	4.85	11.75	14.39	5.17	4.69
	55	-14.66	-17.61	5.93	5.58	20.59	23.19	8.73	12.03
对照组	6	-17.15	5.32	6.67	0.52	23.82	6.16	10.49	4.47
	7	-6.1	-4.79	5.26	2.55	11.36	7.34	0.84	2.24
	8	-1.53	-12.22	5.73	6.92	7.26	22.08	-4.21	6.49
	9	-7.35	-39.59	2.11	11.34	9.46	50.93	5.24	28.25
	10	-4.97	-7.5	3.07	5.98	8.04	14.21	1.9	2.25
	16	-14.85	-8.38	5.76	3.82	20.61	12.98	9.09	3.78
	17	-5.54	-1.05	3.1	4.24	8.64	7.78	2.44	-2.63
	18	-7.96	-14.94	4.34	15.96	12.3	30.9	3.63	-1.03
	19	-5.04	-9.49	2.98	3.72	8.03	14.79	2.06	4.19
	20	-14.07	-18.89	5.51	6.23	23.1	25.32	5.05	12.46
	26	-16.64	-27.15	7.74	8.26	24.99	35.41	8.28	18.89
	27	-7.08	0.01	2.89	2.58	9.97	6	4.18	0.83
	28	-34.88	-37.76	11.03	11.75	45.91	49.51	23.85	26.01
	29	-2.56	-7.11	2.76	4.99	5.33	12.15	-0.2	2.07
	30	-5.14	-9.64	5.62	7.01	10.76	16.8	-0.48	2.49
	36	-10.84	-7.48	5.06	2.59	15.9	10.08	5.79	4.87
	37	-13.75	-3.12	6.71	2.4	20.47	5.86	7.04	1.06
	38	3.18	-9.91	2.35	4.4	5.54	14.31	0.83	5.51
	39	-3.14	-11.41	2.25	3.84	7.67	15.25	1.91	7.57
	40	2.37	-14.06	1.78	2.8	6.52	16.86	2.09	11.25
	46	-8.85	-9.76	1.81	4.49	10.83	14.25	6.88	5.26
	47	-5.25	-20.16	3	24.48	8.25	44.64	2.25	-4.33
	48	-6.17	-25.95	7.31	24.16	13.47	50.11	-1.14	1.79
	49	2.44	-14.4	1.52	2.78	6.14	17.18	2.69	11.62
	50	-4.93	-14.71	5.64	6.92	11.94	21.64	0.65	7.79
	56	-6.25	-25.98	7.32	9.13	13.57	35.11	-1.07	16.85
	57	-5.2	-12.42	3.23	4.44	8.42	18.34	1.97	6.49
	58	-6.36	-12.71	3.06	4.97	9.42	17.68	3.3	7.74
	59	-6	-8.91	5.24	7.98	11.25	16.9	0.76	0.93
	60	-5.41	-14.2	3.02	4.67	8.43	18.88	2.39	9.53

## Sheet: Figure 4A
	编号	HbO2（12.6）	HbO2（12.13）
实验组	1	-0.17	-36.59
	2	3.25	-7.14
	3	-4.83	-6.48
	4	-13.96	-18.82
	5	-2.59	-7.27
	11	-2.87	-7.06
	12	-5	-26.61
	13	-34.38	-8.93
	14	-7.39	-19.65
	15	-1.96	-11.98
	21	-10.24	-7.71
	22	-3.27	-7.56
	23	-5.03	-3.84
	24	-15.1	6.24
	25	-4.19	-6.4
	31	-26.47	-13.59
	32	-6.21	-25.88
	33	-6.61	7.21
	34	-8.46	-8.51
	35	2.37	-14.12
	41	-4.94	-6.5
	42	2.4	-12.71
	43	-5.82	-2.47
	44	3.19	-7.32
	45	-14.18	-19.39
	51	-2.23	-11.78
	52	-2.64	-7.59
	53	-6.06	-7.28
	54	-8.46	-9.54
	55	-14.66	-17.61
对照组	6	-17.15	5.32
	7	-6.1	-4.79
	8	-1.53	-12.22
	9	-7.35	-39.59
	10	-4.97	-7.5
	16	-14.85	-8.38
	17	-5.54	-1.05
	18	-7.96	-14.94
	19	-5.04	-9.49
	20	-14.07	-18.89
	26	-16.64	-27.15
	27	-7.08	0.01
	28	-34.88	-37.76
	29	-2.56	-7.11
	30	-5.14	-9.64
	36	-10.84	-7.48
	37	-13.75	-3.12
	38	3.18	-9.91
	39	-3.14	-11.41
	40	2.37	-14.06
	46	-8.85	-9.76
	47	-5.25	-20.16
	48	-6.17	-25.95
	49	2.44	-14.4
	50	-4.93	-14.71
	56	-6.25	-25.98
	57	-5.2	-12.42
	58	-6.36	-12.71
	59	-6	-8.91
	60	-5.41	-14.2

## Sheet: Figure 4B
	编号	HHb（12.6）	HHb（12.13）
实验组	1	4.85	15.29
	2	2.41	0.8
	3	3.03	3.6
	4	4.99	2.34
	5	2.5	1.34
	11	2.63	4.72
	12	2.81	7.43
	13	11.09	2.69
	14	1.6	24.22
	15	1.68	13.66
	21	9.88	6.12
	22	2.5	2.39
	23	5.91	1.76
	24	4.03	-6.47
	25	4.57	6.87
	31	11.01	10.47
	32	7.28	-1.7
	33	4.33	4.78
	34	1.72	3.97
	35	1.47	2.44
	41	2.96	3.71
	42	1.59	2.72
	43	2.88	3.2
	44	2.22	3.62
	45	5.73	6.3
	51	1.58	8.75
	52	2.53	1.39
	53	4.32	5.12
	54	1.79	4.85
	55	5.93	5.58
对照组	6	6.67	0.52
	7	5.26	2.55
	8	5.73	6.92
	9	2.11	11.34
	10	3.07	5.98
	16	5.76	3.82
	17	3.1	4.24
	18	4.34	15.96
	19	2.98	3.72
	20	5.51	6.23
	26	7.74	8.26
	27	2.89	2.58
	28	11.03	11.75
	29	2.76	4.99
	30	5.62	7.01
	36	5.06	2.59
	37	6.71	2.4
	38	2.35	4.4
	39	2.25	3.84
	40	1.78	2.8
	46	1.81	4.49
	47	3	24.48
	48	7.31	24.16
	49	1.52	2.78
	50	5.64	6.92
	56	7.32	9.13
	57	3.23	4.44
	58	3.06	4.97
	59	5.24	7.98
	60	3.02	4.67

## Sheet: Figure 4C
	编号	HbTot（12.6）	HbTot（12.13）
实验组	1	7.39	54.23
	2	5.65	8.3
	3	7.86	11.7
	4	22.39	21.2
	5	5.09	8.68
	11	5.5	11.79
	12	15.68	34.87
	13	45.47	12.08
	14	10.62	45.46
	15	4.16	27.7
	21	20.12	13.83
	22	8.17	9.94
	23	10.94	6.72
	24	23.52	14.1
	25	9.19	15.1
	31	37.49	24.07
	32	13.49	27.68
	33	11.47	15.84
	34	10.32	14.04
	35	6.21	16.56
	41	7.9	11.72
	42	6.27	15.43
	43	8.7	5.67
	44	5.41	12.42
	45	21.69	25.69
	51	4.06	22.62
	52	5.17	8.98
	53	10.95	14.94
	54	11.75	14.39
	55	20.59	23.19
对照组	6	23.82	6.16
	7	11.36	7.34
	8	7.26	22.08
	9	9.46	50.93
	10	8.04	14.21
	16	20.61	12.98
	17	8.64	7.78
	18	12.3	30.9
	19	8.03	14.79
	20	23.1	25.32
	26	24.99	35.41
	27	9.97	6
	28	45.91	49.51
	29	5.33	12.15
	30	10.76	16.8
	36	15.9	10.08
	37	20.47	5.86
	38	5.54	14.31
	39	7.67	15.25
	40	6.52	16.86
	46	10.83	14.25
	47	8.25	44.64
	48	13.47	50.11
	49	6.14	17.18
	50	11.94	21.64
	56	13.57	35.11
	57	8.42	18.34
	58	9.42	17.68
	59	11.25	16.9
	60	8.43	18.88

## Sheet: Figure 4D
	编号	HbDiff（12.6）	HbDiff（12.13）
实验组	1	-2.32	20.17
	2	0.84	5.97
	3	1.8	1.26
	4	5.52	16.43
	5	0.09	5.86
	11	0.24	2.34
	12	1.72	20.01
	13	23.29	6.7
	14	4.17	-2.98
	15	-0.24	0.38
	21	0.37	1.59
	22	1.98	5.17
	23	-0.88	2.49
	24	6.68	-1.11
	25	0.05	-2.3
	31	15.45	3.12
	32	-1.07	24.09
	33	2.81	4.7
	34	6.6	4.75
	35	2.38	11.68
	41	1.98	1.28
	42	2.43	9.99
	43	2.94	-0.73
	44	0.96	2.21
	45	6.66	13.1
	51	0.39	5.11
	52	0.11	6.2
	53	2.32	4.53
	54	5.17	4.69
	55	8.73	12.03
对照组	6	10.49	4.47
	7	0.84	2.24
	8	-4.21	6.49
	9	5.24	28.25
	10	1.9	2.25
	16	9.09	3.78
	17	2.44	-2.63
	18	3.63	-1.03
	19	2.06	4.19
	20	5.05	12.46
	26	8.28	18.89
	27	4.18	0.83
	28	23.85	26.01
	29	-0.2	2.07
	30	-0.48	2.49
	36	5.79	4.87
	37	7.04	1.06
	38	0.83	5.51
	39	1.91	7.57
	40	2.09	11.25
	46	6.88	5.26
	47	2.25	-4.33
	48	-1.14	1.79
	49	2.69	11.62
	50	0.65	7.79
	56	-1.07	16.85
	57	1.97	6.49
	58	3.3	7.74
	59	0.76	0.93
	60	2.39	9.53
